# Supplementary material for: The Trimeric Artesunate Analog TF27, a Broadly Acting Anti-Infective Model Drug, Exerts Pronounced Anti-SARS-CoV-2 Activity Spanning Variants and Host Cell Types
Source: Pharmaceutics. 2022 Dec 29;15(1):115. doi: 10.3390/pharmaceutics15010115 (PMC9866877; doi:10.3390/pharmaceutics15010115)
Supplement: Supplementary file 1 [file pharmaceutics-15-00115-s001.zip]

Archive with 1 entries (1 files):
- pharmaceutics-2043088-supplementary.pdf
